# Supplementary material for: A predictive mechanochemical modeling framework for the deformation and remodeling of the nuclear lamina
Source: bioRxiv. 2026 Mar 16:2026.02.19.706840. Originally published 2026 Feb 20. Preprint. [Version 2] doi: 10.64898/2026.02.19.706840 (PMC12934953; doi:10.64898/2026.02.19.706840)
Supplement: Supplement 1 — Movie 1: NE stretch (α) during nuclear compression withs σcap=0−1000 Pa on flat versus nanopillar substrates. This movie shows a flat substrate, followed by substrates with rNP=200nm, hNP=1.5μm, and pNP=2μm, 4 μm, 5 μm, and 6 μm. The final section shows all pitches simultaneously for comparison. Movie 2: NE tension (γ) during nuclear compression with σcap=0−1000 Pa on flat versus nanopillar substrates. This movie shows a flat substrate, followed by substrates with rNP=200nm, hNP=1.5μm, and pNP=2μm, 4 μm, 5 μm, and 6 μm. The final section shows all pitches simultaneously for comparison. Movie 3: NPC activation on the outer surface of the NE during simulations with σmax=200 Pa versus σmax=800f Pa on flat and nanopillar (rNP=200nm, hNP=1.5μm, and pNP=3μm) substrates. t0,cap=1000s in all cases shown. Movie 4: Lamin density at the inner surface of wild-type nuclei during compression on a nanopillar substrate (rNP=200nm, hNP=1.5μm, and pNP=5μm) for faster (t0,cap=100s) versus slower (t0,cap=1000s) rates of cap assembly. σmax=400 Pa in the cases shown. Movie 5: Force per lamin subunit at the inner surface of wild-type nuclei during compression on a nanopillar substrate (rNP=200nm, hNP=1.5μm, and pNP=5μm) for faster t0,cap=1000s) versus slower t0,cap=1000s) rates of cap assembly. σmax=400 Pa in the cases shown. Movie 6: Lamin density at the inner surface of low-lamin (50% expression) nuclei during compression on a nanopillar substrate (rNP=200nm, hNP=1.5μm, and pNP=5μm) for faster t0,cap=1000s) versus slower t0,cap=1000s) rates of cap assembly. σmax=400 Pa in the cases shown. Movie 7: Force per lamin at the inner surface of low-lamin (50% expression) nuclei during compression on a nanopillar substrate (rNP=200nm, hNP=1.5μm, and pNP=5μm) for faster t0,cap=1000s) versus slower t0,cap=1000s) rates of cap assembly. σmax=400 Pa in the cases shown. [file media-1.zip]

Archive with 7 entries (7 files):
- Movie7.mp4
- Movie1.mp4
- Movie2.mp4
- Movie3.mp4
- Movie4.mp4
- Movie5.mp4
- Movie6.mp4
